# Supplementary material for: Plasma Gelsolin Enhances Phagocytosis of Candida auris by Human Neutrophils through Scavenger Receptor Class B
Source: Microbiol Spectr. 2023 Feb 21;11(2):e04082-22. doi: 10.1128/spectrum.04082-22 (PMC10101141; doi:10.1128/spectrum.04082-22)
Supplement: Supplemental file 1 — Data Set S1. Download spectrum.04082-22-s0001.xlsx, XLSX file, 0.02 MB [file spectrum.04082-22-s0001.xlsx]

## Sheet: Arkusz1
Dataset S1. Raw Ct values of qPCR experiment used in Figure 5a.
	N1	N2	N3	N1	N2	N3	N1	N2	N3	N1	N2	N3
gene	CT (untreated)			pGSN [250 µg/mL]			C. auris at MOI = 5			C. auris at MOI =5 + pGSN [250 µg/mL]
CD14	28.0398	28.0798	28.1043	28.2061	28.9551	28.2396	28.8731	29.8917	29.8272	29.1692	28.8442	28.9087
FYN	29.5127	29.1127	29.0727	30.158	31.0122	30.696	29.1289	30.0826	30.5226	29.3042	29.4838	29.0438
MAPK14	30.9672	31.2972	31.2572	31.1062	32.0639	30.9142	30.4785	31.1555	30.8655	30.7765	30.226	30.516
MYD88	27.3909	27.6509	27.6109	27.5193	28.4633	27.3973	28.0547	29.2533	29.0333	28.0538	27.5733	27.7933
RAPGEF3	35.3648	35.4848	35.4448	36.7075	36.6515	36.7255	36.5822	38.2871	38.2071	36.5325	36.192	36.272
SIRPB1	27.482	27.532	27.492	27.5626	28.1767	27.6506	27.508	28.5432	28.5332	27.6839	27.4134	27.4234
TNF	30.2925	30.2725	30.2325	30.8614	31.7325	31.0194	29.9977	30.3415	30.4015	29.5238	29.3233	29.2633
CD36	32.9125	32.769	32.729	31.5965	31.8372	31.8781	31.8214	34.1023	34.2859	31.1182	31.0331	30.8495
CR1	31.3245	31.1764	31.1364	31.2887	32.3538	31.5748	31.8645	32.5884	32.7765	31.7029	31.6305	31.4424
DOCK2	29.4105	29.2579	29.2179	29.5375	30.5244	29.8282	29.7485	30.4977	30.6903	30.0367	29.9688	29.7762
NOD1	34.8692	35.1192	35.0792	36.5834	35.3536	36.4714	35.8438	35.5316	35.3216	34.4724	34.0019	34.2119
PTEN	30.0694	30.3044	30.2644	30.0934	30.6049	29.9964	30.469	31.1613	30.9663	30.3436	29.8881	30.0831
RHOA	26.1947	26.2861	26.2461	26.3259	27.1949	26.3724	25.9791	27.0008	26.9494	25.9937	25.6817	25.7332
AGER	33.5905	33.7105	33.6705	34.3124	34.7067	34.3304	33.3581	34.3091	34.2291	34.1547	33.8142	33.8942
CD44	25.4136	25.4636	25.4236	25.5688	26.4138	25.6568	24.756	25.822	25.812	24.9614	24.6909	24.7009
CRK	28.8577	28.8377	28.7977	28.881	30.0923	29.039	28.9901	30.2113	30.2713	29.3015	29.101	29.041
ELMO1	31.3349	31.2449	31.2049	31.514	32.1406	31.742	31.2753	32.1385	32.2685	31.3961	31.2657	31.1357
IFNG	34.0708	33.9108	33.8708	34.1537	36.9566	34.4517	32.7202	33.7253	33.9253	33.5494	33.4889	33.2889
PIP5K1A	31.4998	31.1998	31.1598	31.7455	32.454	32.1835	31.2252	32.2333	32.5733	31.3226	31.4021	31.0621
RAB5A	27.905	27.935	27.895	28.0941	28.9057	28.2021	28.0385	29.2024	29.2124	28.0536	27.8031	27.7931
RPLP0	27.2754	27.3354	27.2954	27.7515	28.3955	27.8295	26.5969	27.7131	27.6931	26.8062	26.5257	26.5457
STX18	33.647	33.5441	33.5041	33.1738	34.7446	33.4147	32.8438	34.122	34.2648	33.3154	33.1977	33.0549
VAMP7	32.6242	32.5168	32.4768	32.374	32.9352	32.6194	32.4584	33.3562	33.5036	32.7484	32.6353	32.4879
ANXA1	28.5175	28.4011	28.3611	28.9428	29.9019	29.1972	28.3886	28.9231	29.0795	28.399	28.2949	28.1385
CD47	29.3757	29.2547	29.2147	29.8652	30.8751	30.1241	29.679	30.5302	30.6912	29.6498	29.5503	29.3893
FAS	30.7803	30.6503	30.6103	30.6083	31.7082	30.8763	31.2035	32.0195	32.1895	31.3395	31.249	31.079
IL1RL1	33.0697	32.9352	32.8952	33.0804	33.2397	33.3529	33.1445	33.7179	33.8924	33.2128	33.1268	32.9523
PLA2G4A	33.775	33.6315	33.5915	33.9489	34.5848	34.2304	35.1933	35.7422	35.9258	34.6389	34.562	34.3784
RAB7A	24.5104	24.3623	24.3223	24.9078	25.7277	25.1939	24.1433	25.2239	25.412	24.0961	24.0237	23.8357
SCARB1	36.4297	36.2771	36.2371	35.206	35.6124	35.4966	36.0156	37.5598	37.7524	35.3382	35.066	34.6733
SYK	29.8243	29.6672	29.6272	29.9065	30.74	30.2016	30.6733	32.0244	32.2216	30.7765	30.7131	30.516
VAV1	30.4971	30.3354	30.2954	30.6286	31.4697	30.9283	31.0293	32.033	32.2347	31.1065	31.0477	30.846
AXL	36.6568	36.7368	36.6968	36.0336	36.645	36.0916	36.5667	37.0644	37.0244	36.1542	35.8537	35.8937
CEACAM3	30.5708	30.7299	30.6899	30.9166	31.5778	30.8956	30.7017	31.9677	31.8487	30.637	30.2574	30.3765
CSF1	29.7158	29.8073	29.7673	30.0377	30.7978	30.0843	28.2199	29.0072	28.9558	28.3878	28.0759	28.1273
FCER1G	25.6498	25.9798	25.9398	25.8005	26.6585	25.6085	25.6446	26.7708	26.4808	25.577	25.0266	25.3166
ITGAM	29.666	29.926	29.886	29.8301	31.1729	29.7081	30.2243	31.0123	30.7923	30.1939	29.7134	29.9334
RAC1	29.7939	29.8439	29.8039	29.9373	30.9547	30.0253	30.2294	31.2246	31.2146	30.2359	29.9655	29.9755
TGM2	35.0837	34.9937	34.9537	35.1573	35.7488	35.3853	34.9615	34.6298	34.7598	35.1091	34.9786	34.8486
WAS	29.1016	28.9416	28.9016	29.0188	29.9767	29.3168	29.4447	30.712	30.912	29.8655	29.805	29.605
B2M	21.1988	20.8988	20.8588	21.3758	22.1349	21.8138	21.1156	21.9478	22.2878	21.0982	21.1778	20.8378
CLEC7A	25.7082	25.7382	25.6982	25.8135	26.8226	25.9215	25.3338	26.009	26.019	25.2605	25.01	25
CSF2	37.1265	37.1865	37.1465	35.7325	36.6184	35.8105	35.5286	37.1543	37.1343	36.0984	35.8179	35.8379
FCGR1A	31.3732	31.2703	31.2303	32.0221	32.1129	32.263	30.8318	31.766	31.9088	31.0953	30.9776	30.8348
ITGAV	34.5169	34.4096	34.3696	33.5112	36.2188	33.7566	35.0153	35.9042	36.0516	34.2504	34.1373	33.9899
PLD1	34.4773	34.3609	34.3209	35.8958	34.8968	36.1502	34.1366	34.7132	34.8696	33.6511	33.547	33.3906
RAC2	26.698	26.5771	26.5371	26.949	27.6219	27.2079	26.8939	27.9413	28.1023	27.0697	26.9701	26.8092
TICAM1	35.3566	35.2266	35.1866	35.4141	35.8273	35.6821	34.7427	36.4166	36.5866	36.2516	36.1611	35.9911
C3	32.3619	32.2183	32.1783	32.6844	33.875	32.966	31.6346	32.4691	32.6527	32.0297	31.9527	31.7692
CLIC4	33.4166	33.2685	33.2285	34.3628	34.4237	34.6489	33.412	34.5495	34.7376	33.4807	33.4083	33.2202
CSK	29.6625	29.5099	29.4699	29.9681	31.086	30.2587	30.0415	31.0441	31.2367	30.1479	30.08	29.8874
FCGR2A	26.9305	26.7734	26.7334	26.7424	27.643	27.0375	27.3009	28.2243	28.4214	27.0653	27.002	26.8048
ITGB2	28.3009	28.1392	28.0992	28.3396	29.2775	28.6393	28.7392	29.5392	29.7409	29.053	28.9942	28.7925
MIF	31.0561	30.8899	30.8499	31.3788	32.1348	31.683	30.7147	31.4292	31.6353	30.713	30.6587	30.4525
RALA	30.9326	31.0916	31.0516	31.8587	32.157	31.8376	31.0285	31.8992	31.7801	30.4838	30.1043	30.2234
TBP	34.2059	34.0199	33.9799	34.4779	34.5651	34.8018	33.5238	34.7442	34.9701	33.5856	33.551	33.3251
CALR	28.7104	28.5166	28.4766	28.9792	29.4818	29.311	28.7156	29.5568	29.7906	28.6347	28.608	28.3742
CNN2	27.475	27.2734	27.2334	27.8055	29.5931	28.1452	28.0051	28.9174	29.159	28.0339	28.0151	27.7734
FCGR2B	35.8711	35.6537	35.6137	36.5544	37.7829	36.9098	35.2866	36.5595	36.8169	36.0309	36.0278	35.7704
LYN	25.2643	25.039	24.999	25.2728	25.3195	25.636	25.7504	26.8673	27.1326	25.7704	25.7752	25.5099
MSN	26.75	26.5169	26.4769	26.8977	26.1481	27.2689	26.9293	27.8944	28.1676	27.0102	27.0229	26.7498
PRKCE	33.2807	33.0397	32.9997	34.5097	34.6688	34.8887	32.982	34.1374	34.4184	33.2698	33.2903	33.0093
RALB	28.6514	28.4025	28.3625	28.8597	30.2879	29.2465	29.2773	30.1292	30.4181	29.327	29.3554	29.0665
TLR9	35.2824	35.0178	34.9778	35.2415	36.5807	35.6441	35.5861	35.9974	36.302	35.6967	35.7409	35.4363
GAPDH	25.4079	25.1354	25.0954	25.7497	26.5905	26.1602	25.105	26.134	26.4465	25.0826	25.1346	24.8221
